# Supplementary material for: Alkyl Chain Length Governs Structure, Conformation and Antimicrobial Activity in Poly(alkylene biguanide)
Source: Polymers (Basel). 2026 Feb 1;18(3):390. doi: 10.3390/polym18030390 (PMC12899342; doi:10.3390/polym18030390)
Supplement: Supplementary file 1 [file polymers-18-00390-s001.zip]

Archive with 1 entries (1 files):
- polymers-4128989-supplementary.pdf
